# Supplementary material for: Integrative Transcriptome, miRNAs, Degradome, and Phytohormone Analysis of Brassica rapa L. in Response to Plasmodiophora brassicae
Source: Int J Mol Sci. 2023 Jan 26;24(3):2414. doi: 10.3390/ijms24032414 (PMC9916777; doi:10.3390/ijms24032414)
Supplement: Supplementary file 1 [file ijms-24-02414-s001.zip]

Archive with 9 entries (9 files):
- supplementary Figure S1.png
- supplementary Figure S2.png
- supplementary Table S1.pdf
- supplementary Table S2.xls
- supplementary Table S3.xls
- supplymentary Table S4.xls
- supplymentary Table S5.xls
- supplymentary Table S6.xls
- supplymentary Table S7.xls
