# Supplementary material for: Integrative Transcriptome, miRNAs, Degradome, and Phytohormone Analysis of Brassica rapa L. in Response to Plasmodiophora brassicae
Source: Int J Mol Sci. 2023 Jan 26;24(3):2414. doi: 10.3390/ijms24032414 (PMC9916777; doi:10.3390/ijms24032414)
Supplement: Supplementary file 1 [file ijms-24-02414-s001.zip › supplementary Table S3.xls]

## Sheet: gene 原始数据
#ID	gene_name	T01_FPKM	T01_count	T02_FPKM	T02_count	T03_FPKM	T03_count	T04_FPKM	T04_count	T05_FPKM	T05_count	T06_FPKM	T06_count	T07_FPKM	T07_count	T08_FPKM	T08_count	T09_FPKM	T09_count	T10_FPKM	T10_count	T11_FPKM	T11_count	T12_FPKM	T12_count	T13_FPKM	T14_FPKM	T15_FPKM	T16_FPKM	T17_FPKM	T18_FPKM	T19_FPKM	T20_FPKM	T21_FPKM	T22_FPKM	T23_FPKM	T24_FPKM	T01_T02_T03_FPKM	T01_T02_T03_count	T04_T05_T06_FPKM	T04_T05_T06_count	T01_T02_T03_vs_T04_T05_T06_DESeq2_FDR	T01_T02_T03_vs_T04_T05_T06_DESeq2_log2FC	T01_T02_T03_vs_T04_T05_T06_DESeq2_(FDR_0.01_FC_2)_regulated	T01_T02_T03_vs_T07_T08_T09_DESeq2_FDR	T01_T02_T03_vs_T07_T08_T09_DESeq2_log2FC	T01_T02_T03_vs_T07_T08_T09_DESeq2_(FDR_0.01_FC_2)_regulated	T01_T02_T03_vs_T10_T11_T12_DESeq2_FDR	T01_T02_T03_vs_T10_T11_T12_DESeq2_log2FC
Bra034394	Bra034394	55.4332	2176	46.5086	1408	49.0718	1712	39.8456	1429	42.9037	1771	36.1001	1429	45.371	1831	40.3824	1645	34.821	1300	113.94	3253	156.486	4301	135.588	3750	55.4245	55.8763	45.2598	44.8469	43.2514	32.755	28.3914	26.0696	33.8507	32.0051	30.3443	26.8304	50.338	1765.33	39.616	1543	0.216705	-0.207695	normal	0.501534	-0.135281	normal	1.82e-09	1.10457
Bra001480	Bra001480	11.3855	635	9.00474	400	10.8526	532	6.92065	399	6.69473	429	7.52787	448	8.18763	540	7.30673	438	10.9356	692	8.98733	349	4.66938	185	5.75042	248	23.6824	20.4995	17.275	18.0602	20.7043	12.2868	3.85976	5.3134	5.75048	10.4718	5.3247	5.14738	10.414	522.333	7.048	425.333	0.122433	-0.30385	normal	0.73417	0.130079	normal	0.00268588	-0.967738
Bra030820	Bra030820	24.7799	1506	19.9532	935	20.037	1083	16.7937	932	16.0495	1026	18.0211	1104	15.3775	961	25.1098	1583	24.8036	1434	3.19563	142	2.72141	116	2.015	87	22.9088	24.9157	21.0834	19.4501	19.5264	37.2325	13.893	16.8297	17.0839	16.8875	25.1144	25.5985	21.59	1174.67	16.955	1020.67	0.252934	-0.211084	normal	0.568241	0.219554	normal	2.86e-37	-3.28984
Bra023671	Bra023671	6.79928	3255	5.85196	1986	4.67237	1850	7.88151	3395	9.442	4422	7.65539	3447	8.14521	3728	15.8569	7476	17.142	7289	4.87946	1646	5.12356	1738	5.23923	1804	0.306415	0.458931	0.176986	4.47434	1.87438	4.56855	5.21683	4.69723	0.361489	3.96128	5.49493	2.29462	5.775	2363.67	8.326	3754.67	0.00200955	0.640968	normal	0.000561757	1.38446	up	0.0707592	-0.424961
Bra022766	Bra022766	1.71693	125	2.44554	146	2.65388	174	1.2423	78	1.23078	91	0.794586	74	2.03641	151	0.646696	53	0.69038	62	4.67078	250	7.81021	380	7.35793	389	2.38271	5.04071	2.47557	1.25236	1.47006	1.6101	0.557664	0.601623	0.507871	0.94567	0.770442	0.143075	2.272	148.333	1.089	81	0.0109267	-0.86267	normal	0.163881	-0.742692	normal	0.000879366	1.15916
Bra028685	Bra028685	1.98827	139	2.00394	108	2.07348	118	6.79943	425	7.04087	529	6.9663	470	2.67882	177	2.08048	144	2.17956	139	1.26731	68	0.370976	23	0.642016	35	10.0414	9.17418	19.1419	2.25092	2.27883	2.62202	1.12241	1.75021	2.46029	1.78791	1.18113	0.905895	2.022	121.667	6.936	474.667	3.24e-23	1.8954	up	0.218834	0.334275	normal	0.00655524	-1.45033
Bra020236	Bra020236	3.02371	577	2.9805	420	3.15671	518	1.32362	242	2.06571	344	1.73124	352	1.89724	374	1.28601	230	1.79821	326	5.73798	723	5.41199	627	4.76754	675	9.74037	10.1065	9.06454	3.9802	3.81103	2.82337	2.74323	2.63062	2.55154	2.85369	1.41913	1.55158	3.054	505	1.707	312.667	0.000664339	-0.702672	normal	0.0123362	-0.678865	normal	0.0152743	0.42651
Bra029142	Bra029142	59.5977	5077	103.98	6714	90.4091	7155	74.7156	5937	65.8607	6215	67.5408	6220	100.518	9070	32.1101	2911	34.7736	2934	25.0653	1641	22.3275	1376	19.6055	1304	49.6112	138.529	51.6674	198.185	203.382	118.891	89.2432	70.8629	71.3564	187.699	62.755	64.6461	84.662	6315.33	69.372	6124	0.727917	-0.0935298	normal	0.455845	-0.397405	normal	1.47e-18	-2.128
Bra010949	Bra010949	1.83051	180	1.63908	133	2.97445	290	1.70106	143	1.35115	123	0.853086	86	0.835226	90	0.780887	85	1.25386	97	2.17688	162	5.67781	310	4.63759	272	3.27526	2.5752	2.25917	1.98835	1.04763	0.464366	0.759939	1.04998	0.792508	1.28928	0.708797	0.861793	2.148	201	1.302	117.333	0.0795176	-0.723246	normal	0.0112854	-1.07426	normal	0.53852	0.302824
Bra018280	Bra018280	2.00316	133	2.10268	108	2.42358	143	1.15575	70	1.31861	92	1.29504	87	0.933857	64	2.08314	143	1.82494	115	10.9698	527	13.7029	634	10.4689	488	3.44018	1.52477	2.88272	2.05221	1.97488	1.15863	2.84126	2.44012	2.6888	1.6837	2.84079	2.52484	2.176	128	1.256	83	0.0475256	-0.623514	normal	0.722217	-0.201353	normal	2.16e-18	2.08463
Bra021926	Bra021926	25.445	4016	39.0804	4754	42.5061	5749	25.172	3521	16.0982	2589	16.7168	2556	21.1489	3322	7.60137	1194	8.76481	1263	32.2082	3622	46.5195	5008	42.4668	4697	26.9183	28.7419	24.7867	13.7858	14.4317	11.6597	10.4347	8.01242	8.64181	11.0712	4.7334	4.55337	35.677	4839.67	19.329	2888.67	0.00316004	-0.752099	normal	0.00193712	-1.32259	down	0.645789	-0.134456
Bra004125	Bra004125	6.66497	1332	12.1267	1788	10.9899	1849	9.34746	1641	6.56018	1325	5.93265	1138	8.31204	1456	2.32225	450	2.02749	374	11.7366	1638	21.2748	2658	19.1	2603	11.7887	12.5285	8.9297	12.1335	10.3208	7.62916	4.39525	3.0655	3.05268	8.70026	2.62185	2.3966	9.927	1656.33	7.28	1368	0.30432	-0.306818	normal	0.0332622	-1.12391	normal	0.170076	0.446881
[truncated: 74 more columns]
