# Supplementary material for: Integrative Transcriptome, miRNAs, Degradome, and Phytohormone Analysis of Brassica rapa L. in Response to Plasmodiophora brassicae
Source: Int J Mol Sci. 2023 Jan 26;24(3):2414. doi: 10.3390/ijms24032414 (PMC9916777; doi:10.3390/ijms24032414)
Supplement: Supplementary file 1 [file ijms-24-02414-s001.zip › supplymentary Table S4.xls]

## Sheet: Primer miR_seq
nUmber	miR_name	Primer miR_seq
1	bra-miRNA167a	TGAAGCTGCCAGCATGATCTA
2	bra-miR319-3p	TGTGTTCTCAGGTCACCCCTT
3	novel-miR91	UCGGACCAGGCUUCAUCCCCC
4	bra-miR164e-5p	CAUCAAUGAAAGGUAUGAUUCC
5	bra-miR164b-5p	CAUCAAUGAAAGGUAUGAUUCC
6	novel-miR142	UCGGACCAGGCUUCAUCCCCC

## Sheet: Gene primers
Oligo Name	Primer Sequence(5' to 3')
Bra004125 F	GGGTGAAATTGATGCAGGTCA
Bra004125 R	GGTGAGGTTCTGTGGGAAGG
Bra020236 F	TCTGGTCGAAAGGCTCTCTG
Bra020236 R	ACAAGACAAATGAGTGTCGCAG
Bra028685 F	CGCCAAGGTAAACCTAAACTCC
Bra028685 R	TGGTAAACCGGAACCTCCAT
Bra029142 F	AAGGAGGGAAAGTTGCGGAG
Bra029142 R	CTAGAACCGGCCCTGCTAAC
Bra023671F	ATTGGGATTGTGGGTCCTGC
Bra023671R	TGCAAACGCAACTTCAACGA
Bra021926 F	GCAACAGGTTTGTTTCCTTGTC
Bra021926 R	ACACTGTTGCCTGCTCGTAA
